# Supplementary material for: The Antidiabetic Activities of Neocryptotanshinone: Screened by Molecular Docking and Related to the Modulation of PTP1B
Source: Nutrients. 2022 Jul 24;14(15):3031. doi: 10.3390/nu14153031 (PMC9330310; doi:10.3390/nu14153031)
Supplement: Supplementary file 1 [file nutrients-14-03031-s001.zip]

Archive with 1 entries (1 files):
- nutrients-1828172-supplementary.pdf
